# Supplementary material for: MEOX1-mediated transcriptional regulation of circABHD3 exacerbates hepatic fibrosis through promoting m6A/YTHDF2-dependent YPEL3 mRNA decay to activate β-catenin signaling
Source: PLoS Genet. 2025 Mar 18;21(3):e1011622. doi: 10.1371/journal.pgen.1011622 (PMC11918346; doi:10.1371/journal.pgen.1011622)
Supplement: S1 Table — (XLSX) [file pgen.1011622.s005.xlsx]

## Sheet: Figure 1
A	hsa_circ_0072437		hsa_circ_0001147		hsa_circ_0047086		hsa_circ_0010117		hsa_circ_0005325
	Control	HF	Control	HF	Control	HF	Control	HF	Control	HF
	1	1.34	1	1.47	1	3.12	1	2.02	1	1.16
	1.15	0.85	1.16	0.96	1.15	2.52	1.15	2.22	1.26	1.63
	1.22	0.96	1.22	0.91	1.19	2.99	1.36	1.63	1.23	1.25
	0.86	1.31	1.31	1.06	1.21	2.26	0.66	1.29	0.85	1.59
	0.81	1.13	0.63	1.85	0.85	2.52	0.85	1.85	0.96	1.95
	0.96	0.85	0.52	1.36	0.91	2.25	0.81	0.85	1.02	1.47
	0.76	1.02	0.94	1.22	0.76	2.02	1.19	1.16	0.74	1.52
	0.71	1.22	1.41	1.52	1.02	1.99	1.22	1.52	0.78	1.02
mean	0.93375	1.085	1.02375	1.29375	1.01125	2.45875	1.03	1.5675	0.98	1.44875
SD	0.183142	0.195009	0.317262	0.31955	0.164875	0.417867	0.240119	0.458935	0.191908	0.296717
C	circABHD3			mean	SD	ABHD3			mean	SD
Time(h)
0	1	0.89	1.11	1	0.11	1	0.92	1.08	1	0.08
4	0.86	0.82	0.72	0.8	0.072111	0.43	0.48	0.36	0.423333	0.0602771
8	0.82	0.76	0.68	0.753333	0.0702377	0.4	0.42	0.31	0.376667	0.0585947
16	0.88	0.93	0.79	0.866667	0.070946	0.15	0.31	0.25	0.236667	0.080829
24	0.72	0.79	0.64	0.716667	0.0750555	0.23	0.11	0.15	0.163333	0.061101
D
	mock			mean	SD	RNase R			mean	SD
ABHD3	1	0.89	1.11	1	0.11	0.25	0.18	0.33	0.253333	0.0750555
circABHD	1	0.91	1.09	1	0.09	1.12	0.89	1.31	1.10667	0.210317
E
	Nuclear			mean	SD	Cytoplasm			mean	SD
GAPDH	0.31	0.23	0.36	0.3	0.0655744	0.69	0.77	0.64	0.7	0.0655744
U6	0.91	0.86	0.78	0.85	0.0655744	0.09	0.14	0.22	0.15	0.0655744
circABHD3	0.33	0.25	0.4	0.326667	0.0750555	0.67	0.75	0.6	0.673333	0.0750555
Malat 1	0.78	0.82	0.87	0.823333	0.0450925	0.22	0.18	0.13	0.176667	0.0450925
Mt-COI	0.12	0.26	0.21	0.196667	0.070946	0.88	0.74	0.79	0.803333	0.070946
G
	THLE-2
	Control			mean	SD	TGF-β1			mean	SD
α-SMA	0.43	0.51	0.32	0.42	0.0953939	0.83	0.75	0.93	0.836667	0.090185
COL1A1	0.61	0.68	0.54	0.61	0.07	1.01	1.08	0.91	1	0.08544
E-cadherin	1.1	0.99	0.92	1.00333	0.0907377	0.75	0.65	0.79	0.73	0.072111
Vimentin	0.57	0.63	0.49	0.563333	0.0702377	0.92	0.81	1.02	0.916667	0.10504
	AML12
	Control			mean	SD	TGF-β1			mean	SD
α-SMA	0.39	0.46	0.31	0.386667	0.0750555	0.88	0.75	0.96	0.863333	0.105987
COL1A1	0.55	0.63	0.45	0.543333	0.090185	1.14	1.05	0.91	1.03333	0.115902
E-cadherin	0.91	0.85	0.98	0.913333	0.0650641	0.59	0.63	0.51	0.576667	0.061101
Vimentin	0.5	0.41	0.58	0.496667	0.085049	1.12	0.95	1.04	1.03667	0.085049
H
	Control			mean	SD	TGF-β1			mean	SD
THLE-2	1	0.87	1.12	0.996667	0.125033	1.85	2.12	1.56	1.84333	0.28006
AML12	1	0.88	1.12	1	0.12	1.69	2.11	2.19	1.99667	0.268576
I
	Vehicle	CCl4
	1	2.26
	0.85	3.02
	1.15	2.56
	1.12	2.35
	0.88	3.26
	0.96	2.99
mean	0.993333	2.74
SD	0.122583	0.406497

## Sheet: Figure 2
A
circABHD3	shNC			mean	SD	shcircABHD3			mean	SD
THLE-2	1	1.16	0.85	1.00333	0.155027	0.33	0.52	0.34	0.396667	0.106927
AML12	1	1.19	0.82	1.00333	0.185023	0.56	0.59	0.48	0.543333	0.0568624
ABHD3	shNC			mean	SD	shcircABHD3			mean	SD
THLE-2	1	1.17	0.82	0.996667	0.175024	1.15	0.91	0.99	1.01667	0.122202
AML12	1	1.12	0.88	1	0.12	1.05	1.12	0.86	1.01	0.134536
B
	THLE-2
	Control			mean	SD	TGF-β1			mean	SD	TGF-β1+shNC			mean	SD	TGF-β1+shcircABHD3			mean	SD
α-SMA	0.08	0.11	0.21	0.133333	0.0680686	0.35	0.49	0.3	0.38	0.0984886	0.37	0.53	0.33	0.41	0.10583	0.09	0.12	0.22	0.143333	0.0680686
COL1A1	0.3	0.32	0.19	0.27	0.07	0.82	0.7	0.62	0.713333	0.100664	0.96	0.73	0.65	0.78	0.160935	0.44	0.26	0.16	0.286667	0.141892
Snail	0.27	0.18	0.31	0.253333	0.0665833	0.91	0.63	0.78	0.773333	0.140119	0.92	0.68	0.73	0.776667	0.126623	0.39	0.25	0.42	0.353333	0.0907377
E-cadherin	0.57	0.61	0.41	0.53	0.10583	0.21	0.24	0.13	0.193333	0.0568624	0.2	0.28	0.14	0.206667	0.0702377	0.51	0.55	0.38	0.48	0.0888819
N-cadherin	0.11	0.27	0.15	0.176667	0.0832666	0.67	0.45	0.57	0.563333	0.110151	0.57	0.41	0.53	0.503333	0.0832666	0.13	0.25	0.18	0.186667	0.0602771
Vimentin	0.11	0.08	0.22	0.136667	0.0737111	0.62	0.42	0.5	0.513333	0.100664	0.73	0.61	0.53	0.623333	0.100664	0.13	0.27	0.12	0.173333	0.083865
	AML12										TGF-β1+shNC
	Control			mean	SD	TGF-β1			mean	SD				mean	SD	TGF-β1+shcircABHD3			mean	SD
α-SMA	0.18	0.15	0.28	0.203333	0.0680686	0.59	0.4	0.6	0.53	0.112694	0.63	0.42	0.58	0.543333	0.109697	0.25	0.13	0.21	0.196667	0.061101
COL1A1	0.36	0.33	0.19	0.293333	0.0907377	0.79	0.64	0.52	0.65	0.135277	0.79	0.5	0.62	0.636667	0.145717	0.37	0.11	0.18	0.22	0.134536
Snail	0.44	0.31	0.24	0.33	0.101489	0.9	0.75	0.68	0.776667	0.112398	0.96	0.78	0.67	0.803333	0.146401	0.46	0.21	0.32	0.33	0.1253
E-cadherin	0.77	0.61	0.47	0.616667	0.150111	0.22	0.1	0.25	0.19	0.0793725	0.23	0.11	0.28	0.206667	0.0873689	0.75	0.56	0.45	0.586667	0.151767
N-cadherin	0.3	0.33	0.17	0.266667	0.085049	0.76	0.61	0.52	0.63	0.121244	0.85	0.66	0.51	0.673333	0.170392	0.31	0.24	0.15	0.233333	0.0802081
Vimentin	0.15	0.11	0.25	0.17	0.072111	0.75	0.54	0.51	0.6	0.130767	0.73	0.57	0.5	0.6	0.117898	0.18	0.12	0.29	0.196667	0.0862168
D
	Control			mean	SD	TGF-β1			mean	SD	TGF-β1+shNC			mean	SD	TGF-β1+shcircABHD3			mean	SD
THLE-2	1	1.26	0.81	1.02333	0.225906	2.43	2.23	2.88	2.51333	0.332916	2.38	2.91	1.85	2.38	0.53	1.13	1.21	1.56	1.3	0.228692
AML12	1	1.25	0.76	1.00333	0.245017	1.95	2.36	1.69	2	0.337787	2.05	1.85	2.45	2.11667	0.305505	1.28	1.44	0.96	1.22667	0.244404
E
	Control			mean	SD	TGF-β1			mean	SD	TGF-β1+shNC			mean	SD	TGF-β1+shcircABHD3			mean	SD
THLE-2	1	1.36	0.62	0.993333	0.370045	4.89	4.26	5.56	4.90333	0.650103	5.67	6.22	4.85	5.58	0.68942	2.04	1.56	2.56	2.05333	0.500133
AML12	1	1.28	0.71	0.996667	0.285015	2.51	3.36	2.12	2.66333	0.634061	2.65	3.14	2.16	2.65	0.49	1.76	1.01	1.52	1.43	0.383014
F
	Control			mean	SD	TGF-β1			mean	SD	TGF-β1+shNC			mean	SD	TGF-β1+shcircABHD3			mean	SD
THLE-2	1	1.25	0.82	1.02333	0.215948	0.32	0.16	0.38	0.286667	0.113725	0.31	0.46	0.25	0.34	0.108167	0.88	0.68	0.76	0.773333	0.100664
AML12	1	1.15	0.86	1.00333	0.145029	0.45	0.26	0.31	0.34	0.0984886	0.45	0.28	0.41	0.38	0.0888819	0.96	0.88	0.72	0.853333	0.122202
G
	THLE-2
	Control			mean	SD	TGF-β1			mean	SD	TGF-β1+shNC			mean	SD	TGF-β1+shcircABHD3			mean	SD
Drp1	1	1.23	0.81	1.01333	0.210317	2.85	3.22	3.65	3.24	0.400375	2.67	3.63	3.01	3.10333	0.486758	1.56	2.01	2.3	1.95667	0.372872
Fis1	1	1.32	0.65	0.99	0.335112	2.45	3.85	3.56	3.28667	0.738941	2.99	3.74	3.26	3.33	0.379868	1.91	2.25	1.66	1.94	0.296142
OPA1	1	1.23	0.78	1.00333	0.225019	0.62	0.53	0.41	0.52	0.105357	0.49	0.37	0.58	0.48	0.105357	0.99	1.09	0.86	0.98	0.115326
Mfn1	1	1.15	0.86	1.00333	0.145029	0.28	0.52	0.32	0.373333	0.128582	0.21	0.29	0.46	0.32	0.127671	0.89	0.72	0.91	0.84	0.104403
	AML12
	Control			mean	SD	TGF-β1			mean	SD	TGF-β1+shNC			mean	SD	TGF-β1+shcircABHD3			mean	SD
Drp1	1	1.25	0.79	1.01333	0.23029	2.01	2.31	2.63	2.31667	0.310054	2.85	2.13	1.99	2.32333	0.461447	1.31	1.6	1.25	1.38667	0.187172
Fis1	1	1.26	0.75	1.00333	0.255016	3.58	3.99	2.89	3.48667	0.555908	3.01	3.42	4.12	3.51667	0.561278	2.03	1.68	2.36	2.02333	0.340049
OPA1	1	1.18	0.81	0.996667	0.185023	0.31	0.48	0.35	0.38	0.0888819	0.29	0.21	0.46	0.32	0.127671	0.88	0.93	0.78	0.863333	0.0763763
Mfn1	1	1.15	0.82	0.99	0.165227	0.61	0.56	0.4	0.523333	0.109697	0.63	0.42	0.46	0.503333	0.111505	0.88	1.05	0.82	0.916667	0.119304

## Sheet: Figure 3
A
	Control	HF
	1	3.99
	1.26	1.89
	1.31	2.01
	1.02	2.56
	0.63	3.52
	0.85	1.36
	0.74	1.13
	0.46	0.92
mean	0.90875	2.1725
SD	0.296669	1.11427
B
	circABHD3	MEOX1
	3.12	3.99
	2.52	1.89
	2.99	2.01
	2.26	2.56
	2.52	3.52
	2.25	1.36
	2.02	1.13
	1.99	0.92
C
	Control			mean	SD	TGF-β1			mean	SD
THLE-2	1	1.24	0.72	0.986667	0.260256	5.63	5.02	4.33	4.99333	0.65041
AML12	1	1.22	0.76	0.993333	0.230072	4.02	4.36	3.56	3.98	0.401497
D
	Control			mean	SD	TGF-β1			mean	SD
THLE-2	0.67	0.73	0.58	0.66	0.0754983	0.94	0.86	1.05	0.95	0.0953939
AML12	0.66	0.72	0.57	0.65	0.0754983	0.88	0.82	0.98	0.893333	0.080829
F
	Vector			mean	SD	MEOX11			mean	SD	shNC			mean	SD	shMEOX1			mean	SD
THLE-2	1	1.19	0.76	0.983333	0.215484	2.86	3.02	3.52	3.13333	0.344287	1	1.16	0.86	1.00667	0.150111	0.45	0.31	0.28	0.346667	0.0907377
AML12	1	1.15	0.82	0.99	0.165227	3.44	4.12	4.36	3.97333	0.477214	1	1.13	0.89	1.00667	0.120139	0.43	0.41	0.56	0.466667	0.0814453
G
	Vector			mean	SD	MEOX11			mean	SD	shNC			mean	SD	shMEOX1			mean	SD
THLE-2	0.59	0.66	0.52	0.59	0.07	0.97	0.82	0.91	0.9	0.0754983	0.6	0.66	0.46	0.573333	0.102632	0.1	0.06	0.18	0.113333	0.061101
AML12	0.86	0.71	0.76	0.776667	0.0763763	1.26	1.16	1.05	1.15667	0.10504	0.75	0.62	0.66	0.676667	0.0665833	0.09	0.16	0.06	0.103333	0.051316
H
	THLE-2
	Vector			mean	SD	MEOX11			mean	SD
Site1	1	1.22	0.81	1.01	0.205183	0.82	1.31	1.15	1.09333	0.249867
Site2	1.22	1.12	0.82	1.05333	0.208167	4.63	5.33	6.33	5.43	0.8544
	AML12
	Vector			mean	SD	MEOX11			mean	SD
Site1	1	1.19	0.76	0.983333	0.215484	1.22	1.09	0.85	1.05333	0.187705
Site2	1.16	1.01	0.85	1.00667	0.155027	3.56	4.11	4.26	3.97667	0.368556
I
	THLE-2
	Vector			mean	SD	MEOX11			mean	SD
ABHD3 pro-WT	1	1.22	0.75	0.99	0.23516	5.63	5.88	4.81	5.44	0.559732
ABHD3 pro-MUT	1.26	1.19	0.76	1.07	0.27074	1.31	1.18	1.07	1.18667	0.120139
	AML12
	Vector			mean	SD	MEOX11			mean	SD
ABHD3 pro-wT	1	1.36	0.69	1.01667	0.335311	6.36	5.13	5.63	5.70667	0.618574
ABHD3 pro-MUT	1.22	1.16	0.82	1.06667	0.215716	0.96	1.16	1.22	1.11333	0.136137
J
	Input			mean	SD	IgG			mean	SD	MEOX1			mean	SD
THLE-2	1	1.12	0.82	0.98	0.150997	0.12	0.08	0.06	0.0866667	0.0305505	0.43	0.5	0.61	0.513333	0.0907377
AML12	1	1.26	0.75	1.00333	0.255016	0.05	0.1	0.02	0.0566667	0.0404145	0.52	0.41	0.4	0.443333	0.0665833
L
	Vector			mean	SD	MEOX11			mean	SD	shNC			mean	SD	shMEOX1			mean	SD
pre-ABHD3	1	1.22	0.74	0.986667	0.240278	5.63	5.33	4.25	5.07	0.72581	1	1.15	0.86	1.00333	0.145029	0.36	0.32	0.48	0.386667	0.0832666
ABHD3	1	1.21	0.81	1.00667	0.200083	3.55	4.02	3.06	3.54333	0.480035	1	1.15	0.89	1.01333	0.130512	0.34	0.25	0.49	0.36	0.121244
circABHD3	1	1.23	0.82	1.01667	0.205508	4.23	3.21	3.63	3.69	0.51264	1	1.14	0.89	1.01	0.1253	0.33	0.58	0.36	0.423333	0.136504

## Sheet: Figure 4
A
	shNC			mean	SD	shMEOX1#1			mean	SD	shMEOX1#2			mean	SD	shMEOX1#3			mean	SD
THLE-2	1	1.18	0.82	1	0.18	0.42	0.61	0.56	0.53	0.0984886	0.48	0.21	0.26	0.316667	0.143643	0.52	0.64	0.41	0.523333	0.115036
AML12	1	1.19	0.86	1.01667	0.16563	0.46	0.62	0.66	0.58	0.10583	0.26	0.38	0.21	0.283333	0.0873689	0.52	0.58	0.39	0.496667	0.0971253
B
	shNC			mean	SD	shMEOX1#1			mean	SD	shMEOX1#2			mean	SD	shMEOX1#3			mean	SD
THLE-2	0.62	0.75	0.52	0.63	0.115326	0.23	0.14	0.29	0.22	0.0754983	0.07	0.13	0.05	0.0833333	0.0416333	0.12	0.26	0.19	0.19	0.07
AML12	0.69	0.79	0.54	0.673333	0.125831	0.27	0.16	0.34	0.256667	0.0907377	0.25	0.1	0.16	0.17	0.0754983	0.21	0.14	0.35	0.233333	0.106927
C
	Vector			mean	SD	circABHD3			mean	SD
THLE-2	1	1.26	0.82	1.02667	0.221209	4.36	5.12	5.85	5.11	0.74505
AML12	1	1.35	0.62	0.99	0.365103	5.01	6.85	5.99	5.95	0.920652
D
	THLE-2
	TGF-β1+shNC			mean	SD	TGF-β1+shMEOX1			mean	SD	TGF-β1+shMEOX1+Vector			mean	SD	TGF-β1+shMEOX1+circABHD3			mean	SD
α-SMA	0.75	0.83	0.62	0.733333	0.105987	0.38	0.31	0.45	0.38	0.07	0.47	0.53	0.39	0.463333	0.0702377	0.81	0.75	0.92	0.826667	0.0862168
COL1A1	0.95	1.06	0.86	0.956667	0.100167	0.48	0.41	0.56	0.483333	0.0750555	0.53	0.58	0.42	0.51	0.0818535	0.81	0.75	0.96	0.84	0.108167
Snail	0.77	0.89	0.62	0.76	0.135277	0.16	0.08	0.26	0.166667	0.090185	0.35	0.42	0.24	0.336667	0.0907377	0.72	0.65	0.83	0.733333	0.0907377
E-cadherin	0.62	0.68	0.52	0.606667	0.080829	0.88	0.81	0.96	0.883333	0.0750555	0.97	0.89	1.06	0.973333	0.085049	0.32	0.24	0.41	0.323333	0.085049
N-cadherin	0.92	0.93	1.09	0.98	0.0953939	0.48	0.41	0.56	0.483333	0.0750555	0.5	0.58	0.36	0.48	0.111355	0.93	1.16	1.09	1.06	0.117898
Vimentin	0.91	1.09	1.18	1.06	0.137477	0.71	0.81	0.66	0.726667	0.0763763	0.75	0.61	0.68	0.68	0.07	0.89	1.08	1.06	1.01	0.104403
	AML12
	TGF-β1+shNC			mean	SD	TGF-β1+shMEOX1			mean	SD	TGF-β1+shMEOX1+Vector			mean	SD	TGF-β1+shMEOX1+circABHD3			mean	SD
α-SMA	0.77	0.86	0.69	0.773333	0.085049	0.35	0.26	0.42	0.343333	0.0802081	0.4	0.48	0.34	0.406667	0.0702377	0.7	0.64	0.79	0.71	0.0754983
COL1A1	0.89	0.98	0.79	0.886667	0.0950438	0.5	0.41	0.58	0.496667	0.085049	0.43	0.53	0.34	0.433333	0.0950438	0.89	0.78	0.99	0.886667	0.10504
Snail	0.8	0.92	0.75	0.823333	0.0873689	0.47	0.39	0.53	0.463333	0.0702377	0.51	0.58	0.42	0.503333	0.0802081	0.81	0.74	0.89	0.813333	0.0750555
E-cadherin	0.26	0.34	0.16	0.253333	0.090185	0.87	0.79	0.96	0.873333	0.085049	0.85	0.99	0.75	0.863333	0.120554	0.49	0.41	0.56	0.486667	0.0750555
N-cadherin	0.89	0.98	0.79	0.886667	0.0950438	0.5	0.41	0.58	0.496667	0.085049	0.55	0.62	0.39	0.52	0.117898	1.19	1.04	0.99	1.07333	0.104083
Vimentin	0.88	0.96	0.82	0.886667	0.0702377	0.62	0.54	0.68	0.613333	0.0702377	0.6	0.67	0.52	0.596667	0.0750555	0.95	1.07	0.85	0.956667	0.110151
F
	TGF-β1+shNC			mean	SD	TGF-β1+shMEOX1			mean	SD	TGF-β1+shMEOX1+Vector			mean	SD	TGF-β1+shMEOX1+circABHD3			mean	SD
THLE-2	1	1.15	0.89	1.01333	0.130512	0.46	0.36	0.58	0.466667	0.110151	0.49	0.57	0.41	0.49	0.08	0.85	0.79	0.99	0.876667	0.102632
AML12	1	1.18	0.81	0.996667	0.185023	0.41	0.36	0.49	0.42	0.0655744	0.42	0.5	0.32	0.413333	0.090185	0.98	1.07	0.85	0.966667	0.110604
G
	TGF-β1+shNC			mean	SD	TGF-β1+shMEOX1			mean	SD	TGF-β1+shMEOX1+Vector			mean	SD	TGF-β1+shMEOX1+circABHD3			mean	SD
THLE-2	1	1.19	0.82	1.00333	0.185023	0.41	0.31	0.52	0.413333	0.10504	0.37	0.44	0.29	0.366667	0.0750555	0.71	0.64	0.85	0.733333	0.106927
AML12	1	1.21	0.78	0.996667	0.215019	0.29	0.21	0.36	0.286667	0.0750555	0.32	0.42	0.21	0.316667	0.10504	0.68	0.61	0.78	0.69	0.08544
H
	TGF-β1+shNC			mean	SD	TGF-β1+shMEOX1			mean	SD	TGF-β1+shMEOX1+Vector			mean	SD	TGF-β1+shMEOX1+circABHD3			mean	SD
THLE-2	1	1.26	0.82	1.02667	0.221209	4.12	5.56	4.96	4.88	0.723326	3.88	4.96	4.32	4.38667	0.543078	1.26	0.82	1.15	1.07667	0.228983
AML12	1	1.28	0.84	1.04	0.222711	3.63	4.55	3.96	4.04667	0.466083	4.52	4.22	3.61	4.11667	0.463717	0.91	1.17	1.26	1.11333	0.181751
I
	THLE-2
	TGF-β1+shNC			mean	SD	TGF-β1+shMEOX1			mean	SD	TGF-β1+shMEOX1+Vector			mean	SD	TGF-β1+shMEOX1+circABHD3			mean	SD
Drp1	1.16	0.82	1	0.993333	0.170098	0.42	0.36	0.31	0.363333	0.0550757	0.32	0.48	0.45	0.416667	0.085049	0.99	0.91	0.82	0.906667	0.085049
Fis1	1	1.22	0.78	1	0.22	0.56	0.31	0.41	0.426667	0.125831	0.57	0.42	0.48	0.49	0.0754983	0.99	1.08	0.91	0.993333	0.085049
OPA1	1	1.18	0.86	1.01333	0.160416	1.85	2.36	2.51	2.24	0.345977	2.01	2.26	2.66	2.31	0.327872	1.22	1.36	1.07	1.21667	0.145029
Mfn1	1	1.22	0.72	0.98	0.250599	3.63	4.26	4.01	3.96667	0.317228	3.85	3.01	3.66	3.50667	0.440492	1.85	1.26	1.61	1.57333	0.296704
	AML12
	TGF-β1+shNC			mean	SD	TGF-β1+shMEOX1			mean	SD	TGF-β1+shMEOX1+Vector			mean	SD	TGF-β1+shMEOX1+circABHD3			mean	SD
Drp1	1	1.18	0.82	1	0.18	0.62	0.46	0.44	0.506667	0.0986577	0.56	0.63	0.41	0.533333	0.112398	1.09	1.01	1.26	1.12	0.127671
Fis1	1	1.17	0.86	1.01	0.155242	0.33	0.6	0.25	0.393333	0.183394	0.42	0.48	0.29	0.396667	0.0971253	0.96	0.82	0.79	0.856667	0.0907377
OPA1	1	1.26	0.82	1.02667	0.221209	2.56	2.99	2.31	2.62	0.343948	2.74	2.52	2.01	2.42333	0.374477	1.52	1.33	1.7	1.51667	0.185023
Mfn1	1	1.21	0.75	0.986667	0.23029	3.88	4.26	3.25	3.79667	0.510131	4.01	3.42	3.77	3.73333	0.296704	1.63	1.88	2.09	1.86667	0.23029

## Sheet: Figure 5
A
	Control			mean	SD	TGF-β1			mean	SD	TGF-β1+shNC			mean	SD	TGF-β1+shcircABHD3			mean	SD
THLE-2	1	0.83	1.17	1	0.17	0.27	0.16	0.39	0.273333	0.115036	0.3	0.17	0.36	0.276667	0.0971253	0.92	0.84	0.68	0.813333	0.122202
AML12	1	0.8	1.2	1	0.2	0.22	0.28	0.45	0.316667	0.119304	0.2	0.29	0.42	0.303333	0.110604	0.68	0.93	0.72	0.776667	0.134288
B
	THLE-2
	Control			mean	SD	TGF-β1			mean	SD	TGF-β1+shNC			mean	SD	TGF-β1+shcircABHD3			mean	SD
YPEL3	1.21	1.44	1.06	1.23667	0.191398	0.5	0.62	0.69	0.603333	0.0960902	0.73	0.68	0.51	0.64	0.115326	1.16	0.91	0.98	1.01667	0.12897
GSK-3β	0.44	0.51	0.35	0.433333	0.0802081	0.15	0.16	0.26	0.19	0.0608276	0.12	0.11	0.25	0.16	0.0781025	0.51	0.43	0.33	0.423333	0.090185
P-β-catenin	0.71	0.8	0.62	0.71	0.09	0.35	0.42	0.22	0.33	0.101489	0.4	0.3	0.25	0.316667	0.0763763	0.75	0.8	0.66	0.736667	0.070946
β-catenin	0.38	0.3	0.21	0.296667	0.085049	0.85	0.61	0.72	0.726667	0.120139	0.89	0.55	0.67	0.703333	0.172434	0.42	0.24	0.3	0.32	0.0916515
	AML12
	Control			mean	SD	TGF-β1			mean	SD	TGF-β1+shNC			mean	SD	TGF-β1+shcircABHD3			mean	SD
YPEL3	1.26	0.98	0.91	1.05	0.185203	0.36	0.46	0.31	0.376667	0.0763763	0.56	0.41	0.48	0.483333	0.0750555	1.13	0.89	0.91	0.976667	0.133167
GSK-3β	0.69	0.42	0.52	0.543333	0.136504	0.13	0.23	0.15	0.17	0.052915	0.15	0.21	0.11	0.156667	0.0503322	0.52	0.48	0.36	0.453333	0.0832666
P-β-catenin	0.9	0.71	0.62	0.743333	0.142945	0.46	0.35	0.24	0.35	0.11	0.37	0.3	0.21	0.293333	0.0802081	0.96	0.68	0.74	0.793333	0.147422
β-catenin	0.4	0.23	0.25	0.293333	0.0929157	0.92	0.7	0.62	0.746667	0.155349	0.89	0.73	0.6	0.74	0.145258	0.45	0.28	0.3	0.343333	0.0929157
D
	THLE-2
	lgG			mean	SD	m6A			mean	SD
Control	1	1.19	0.79	0.993333	0.200083	8.91	6.85	10.63	8.79667	1.89255
TGF-β1	1.16	1.12	0.82	1.03333	0.185831	29.63	32.25	24.12	28.6667	4.14973
TGF-β1+shNC	1.13	1.22	0.79	1.04667	0.226789	24.02	32.22	29.63	28.6233	4.19166
TGF-β1+shcircABHD3	1.26	1.11	0.71	1.02667	0.284312	13.22	9.25	14.52	12.33	2.74541
	AML12
	lgG			mean	SD	m6A			mean	SD
Control	1	1.36	0.61	0.99	0.3751	6.42	4.16	8.52	6.36667	2.18049
TGF-β1	1.22	1.02	0.82	1.02	0.2	26.33	21.02	19.33	22.2267	3.65267
TGF-β1+shNC	0.73	1.01	1.28	1.00667	0.275015	29.33	20.02	21.13	23.4933	5.08508
TGF-β1+shcircABHD3	1.24	1.16	0.64	1.01333	0.325781	9.74	8.25	6.13	8.04	1.81414
E
	Vector			mean	SD	circABHD3			mean	SD
WT	1	1.18	0.84	1.00667	0.170098	0.36	0.42	0.53	0.436667	0.0862168
MUT	0.88	0.96	1.16	1	0.144222	0.81	1.02	1.25	1.02667	0.220076
F
	THLE-2
Time(h)	Control			mean	SD	TGF-β1			mean	SD	TGF-β1+shNC			mean	SD	TGF-β1+shcircABHD3			mean	SD
0	1	0.88	1.12	1	0.12	1	0.92	1.08	1	0.08	1	0.93	1.07	1	0.07	1	0.91	1.09	1	0.09
4	0.89	0.92	0.81	0.873333	0.0568624	0.4	0.32	0.22	0.313333	0.090185	0.45	0.36	0.25	0.353333	0.100167	0.75	0.8	0.66	0.736667	0.070946
8	0.76	0.83	0.67	0.753333	0.0802081	0.33	0.26	0.17	0.253333	0.0802081	0.35	0.3	0.21	0.286667	0.070946	0.71	0.78	0.65	0.713333	0.0650641
12	0.69	0.8	0.72	0.736667	0.0568624	0.43	0.33	0.28	0.346667	0.0763763	0.38	0.3	0.22	0.3	0.08	0.66	0.72	0.57	0.65	0.0754983
	AML12
Time(h)	Control			mean	SD	TGF-β1			mean	SD	TGF-β1+shNC			mean	SD	TGF-β1+shcircABHD3			mean	SD
0	1	0.91	1.09	1	0.09	1	0.9	1.1	1	0.1	1	0.92	1.08	1	0.08	1	0.89	1.12	1.00333	0.115036
4	0.88	0.81	0.76	0.816667	0.0602771	0.53	0.47	0.63	0.543333	0.080829	0.43	0.48	0.56	0.49	0.0655744	0.72	0.78	0.86	0.786667	0.0702377
8	0.73	0.81	0.63	0.723333	0.090185	0.45	0.34	0.41	0.4	0.0556776	0.37	0.26	0.32	0.316667	0.0550757	0.68	0.6	0.55	0.61	0.0655744
12	0.65	0.78	0.69	0.706667	0.0665833	0.36	0.25	0.19	0.266667	0.0862168	0.31	0.22	0.13	0.22	0.09	0.62	0.67	0.52	0.603333	0.0763763

## Sheet: Figure 6
A
	IgG			mean	SD	YTHDC1			mean	SD	YTHDC2			mean	SD	YTHDF1			mean	SD	YTHDF2			mean	SD	YTHDF3			mean	SD	HNRNPC			mean	SD
THLE-2	1	0.79	1.21	1	0.21	8.26	8.91	6.55	7.90667	1.21903	2.23	3.52	2.25	2.66667	0.739076	6.52	4.56	6.99	6.02333	1.28889	25.23	21.02	19.66	21.97	2.90398	12.25	15.1	10.36	12.57	2.38615	8.56	9.26	5.66	7.82667	1.90875
AML12	1	0.65	1.36	1.00333	0.355012	5.52	6.42	4.02	5.32	1.21244	1.12	1.22	0.96	1.1	0.131149	12.25	8.52	6.69	9.15333	2.83359	20.02	22.32	15.36	19.2333	3.54606	8.52	6.02	5.32	6.62	1.68226	2.96	4.25	3.26	3.49	0.675056
C
	Input			mean	SD	anti-YTHDF2			mean	SD	anti-lgG			mean	SD
THLE-2	1	0.86	1.14	1	0.14	0.52	0.3	0.36	0.393333	0.113725	0.01	0.02	0.05	0.0266667	0.0208167
AML12	1	0.89	1.11	1	0.11	0.35	0.45	0.22	0.34	0.115326	0.02	0.03	0.06	0.0366667	0.0208167
F
	Input	IgG	YTHDF2	YTHDF2△C	YTHDF2△N	YTHDF2△N1-200	YTHDF2△N201-400
	1	0.05	0.48	0.58	0.18	0.09	0.46
	1.15	0.09	0.63	0.52	0.06	0.13	0.58
	0.86	0.02	0.55	0.69	0.12	0.06	0.61
mean	1.00333	0.0533333	0.553333	0.596667	0.12	0.0933333	0.55
SD	0.145029	0.0351188	0.0750555	0.0862168	0.06	0.0351188	0.0793725
G
	shNC			mean	SD	shYTHDF2			mean	SD
THLE-2	1	0.85	1.15	1	0.15	0.23	0.16	0.38	0.256667	0.112398
AML12	1	0.89	1.11	1	0.11	0.12	0.26	0.42	0.266667	0.150111
H
	shNC			mean	SD	shYTHDF2			mean	SD
THLE-2	1	0.88	1.12	1	0.12	2.35	3.26	2.81	2.80667	0.455009
AML12	1	0.9	1.1	1	0.1	2.59	3.41	2.95	2.98333	0.411015
I
	THLE-2
	shNC			mean	SD	shYTHDF2			mean	SD
YTHDF2	0.87	0.96	0.81	0.88	0.0754983	0.3	0.22	0.38	0.3	0.08
YPEL3	0.92	0.81	0.76	0.83	0.0818535	1.14	1.01	1.26	1.13667	0.125033
	AML12
	shNC			mean	SD	shYTHDF2			mean	SD
YTHDF2	0.99	0.9	0.82	0.903333	0.085049	0.47	0.41	0.56	0.48	0.0754983
YPEL3	0.87	0.69	0.76	0.773333	0.0907377	1.1	1.28	0.95	1.11	0.165227
J
	THLE-2
	Vector			mean	SD	circABHD3			mean	SD
anti-YTHDF2	0.36	0.41	0.25	0.34	0.0818535	0.58	0.69	0.72	0.663333	0.0737111
anti-lgG	0.01	0.02	0.04	0.0233333	0.0152753	0.01	0.01	0.03	0.0166667	0.011547
	AML12
	Vector			mean	SD	circABHD3			mean	SD
anti-YTHDF2	0.31	0.22	0.36	0.296667	0.070946	0.75	0.6	0.61	0.653333	0.083865
anti-lgG	0.01	0.01	0.04	0.02	0.0173205	0.02	0.01	0.05	0.0266667	0.0208167
K
	Vector			mean	SD	circABHD3			mean	SD
shNC	1	1.15	0.86	1.00333	0.145029	0.31	0.48	0.36	0.383333	0.0873689
shYTHDF2	1.15	0.89	0.96	1	0.134536	1.17	0.91	0.99	1.02333	0.133167
L
	THLE-2
Time(h)	Vector			mean	SD	circABHD3			mean	SD	circABHD3+shNC			mean	SD	circABHD3+shYTHDF2			mean	SD
0	1	0.92	1.08	1	0.08	1	0.89	1.11	1	0.11	1	1.15	0.82	0.99	0.165227	1	1.09	0.89	0.993333	0.100167
4	0.93	0.86	0.8	0.863333	0.0650641	0.63	0.56	0.5	0.563333	0.0650641	0.68	0.72	0.61	0.67	0.0556776	0.81	0.96	0.79	0.853333	0.0929157
8	0.86	0.78	0.72	0.786667	0.0702377	0.35	0.53	0.44	0.44	0.09	0.48	0.43	0.31	0.406667	0.0873689	0.65	0.72	0.71	0.693333	0.0378594
12	0.8	0.75	0.7	0.75	0.05	0.35	0.28	0.22	0.283333	0.0650641	0.26	0.21	0.38	0.283333	0.0873689	0.51	0.49	0.62	0.54	0.07
	AML12
Time(h)	Vector			mean	SD	circABHD3			mean	SD	circABHD3+shNC			mean	SD	circABHD3+shYTHDF2			mean	SD
0	1	0.89	1.11	1	0.11	1	0.9	1.1	1	0.1	1	1.16	0.88	1.01333	0.140475	1	1.12	0.89	1.00333	0.115036
4	0.72	0.84	0.78	0.78	0.06	0.59	0.51	0.66	0.586667	0.0750555	0.62	0.63	0.51	0.586667	0.0665833	0.85	0.71	0.69	0.75	0.087178
8	0.84	0.75	0.69	0.76	0.0754983	0.31	0.47	0.37	0.383333	0.080829	0.38	0.41	0.49	0.426667	0.0568624	0.53	0.59	0.62	0.58	0.0458258
12	0.78	0.72	0.66	0.72	0.06	0.27	0.19	0.13	0.196667	0.0702377	0.23	0.28	0.34	0.283333	0.0550757	0.46	0.52	0.56	0.513333	0.0503322
M
	Vector			mean	SD	circABHD3			mean	SD	circABHD3+shNC			mean	SD	circABHD3+shYTHDF2			mean	SD
THLE-2	1	1.23	0.82	1.01667	0.205508	0.36	0.31	0.55	0.406667	0.126623	0.48	0.42	0.32	0.406667	0.080829	0.88	0.96	0.81	0.883333	0.0750555
AML12	1	1.19	0.76	0.983333	0.215484	0.26	0.29	0.43	0.326667	0.0907377	0.31	0.42	0.48	0.403333	0.0862168	0.96	0.75	0.79	0.833333	0.111505
N
	THLE-2
	Vector			mean	SD	circABHD3			mean	SD	circABHD3+shNC			mean	SD	circABHD3+shYTHDF2			mean	SD
YPEL3	0.74	0.86	0.64	0.746667	0.110151	0.46	0.41	0.52	0.463333	0.0550757	0.38	0.48	0.32	0.393333	0.080829	0.76	0.71	0.86	0.776667	0.0763763
GSK-3β	0.7	0.78	0.63	0.703333	0.0750555	0.37	0.33	0.46	0.386667	0.0665833	0.3	0.38	0.24	0.306667	0.0702377	0.62	0.54	0.69	0.616667	0.0750555
P-β-catenin	0.82	0.89	0.75	0.82	0.07	0.2	0.12	0.28	0.2	0.08	0.23	0.32	0.17	0.24	0.0754983	0.83	0.74	0.94	0.836667	0.100167
β-catenin	0.56	0.66	0.52	0.58	0.072111	1.11	1.08	0.98	1.05667	0.0680686	1.04	1.13	0.89	1.02	0.121244	0.34	0.25	0.46	0.35	0.105357
	AML12
	Vector			mean	SD	circABHD3			mean	SD	circABHD3+shNC			mean	SD	circABHD3+shYTHDF2			mean	SD
YPEL3	0.93	1.05	0.83	0.936667	0.110151	0.52	0.45	0.62	0.53	0.08544	0.5	0.58	0.41	0.496667	0.085049	0.76	0.69	0.83	0.76	0.07
GSK-3β	0.83	0.96	0.71	0.833333	0.125033	0.57	0.52	0.6	0.563333	0.0404145	0.6	0.68	0.53	0.603333	0.0750555	0.86	0.79	0.97	0.873333	0.0907377
P-β-catenin	0.97	0.89	1.07	0.976667	0.090185	0.3	0.24	0.38	0.306667	0.0702377	0.33	0.42	0.21	0.32	0.105357	0.91	1.08	0.86	0.95	0.115326
β-catenin	0.22	0.29	0.14	0.216667	0.0750555	1.06	1.13	0.91	1.03333	0.112398	0.92	0.98	0.84	0.913333	0.0702377	0.45	0.32	0.56	0.443333	0.120139

## Sheet: Figure 7
A
	shNC			mean	SD	shYPEL3			mean	SD
THLE-2	1	0.82	1.18	1	0.18	0.31	0.22	0.35	0.293333	0.0665833
AML12	1	0.84	1.16	1	0.16	0.21	0.15	0.3	0.22	0.0754983
B
	shNC			mean	SD	shYPEL3			mean	SD
THLE-2	0.73	0.82	0.68	0.743333	0.070946	0.25	0.34	0.16	0.25	0.09
AML12	1.13	0.99	0.92	1.01333	0.106927	0.43	0.34	0.53	0.433333	0.0950438
C
	THLE-2					TGF-β1+shcircABHD3
	TGF-β1+shNC			mean	SD				mean	SD	TGF-β1+shcircABHD3+shNC			mean	SD	TGF-β1+shcircABHD3+shYPEL3			mean	SD	TGF-β1+shcircABHD3+LiCI			mean	SD
α-SMA	0.46	0.5	0.33	0.43	0.0888819	0.16	0.08	0.27	0.17	0.0953939	0.13	0.07	0.22	0.14	0.0754983	0.5	0.45	0.32	0.423333	0.0929157	0.55	0.37	0.5	0.473333	0.0929157
COL1A1	0.88	0.75	0.61	0.746667	0.135031	0.45	0.33	0.23	0.336667	0.110151	0.46	0.35	0.21	0.34	0.1253	0.97	0.8	0.62	0.796667	0.175024	0.97	0.75	0.62	0.78	0.176918
Snail	0.97	0.78	0.7	0.816667	0.138684	0.54	0.38	0.32	0.413333	0.113725	0.54	0.4	0.28	0.406667	0.130128	0.98	0.75	0.68	0.803333	0.15695	0.97	0.83	0.65	0.816667	0.160416
E-cadherin	0.32	0.16	0.23	0.236667	0.0802081	0.85	0.67	0.55	0.69	0.150997	0.93	0.74	0.63	0.766667	0.151767	0.28	0.13	0.33	0.246667	0.104083	0.29	0.1	0.35	0.246667	0.130512
N-cadherin	0.76	0.63	0.51	0.633333	0.125033	0.34	0.22	0.18	0.246667	0.0832666	0.28	0.11	0.22	0.203333	0.0862168	0.66	0.6	0.49	0.583333	0.0862168	0.76	0.65	0.53	0.646667	0.115036
Vimentin	0.67	0.47	0.52	0.553333	0.104083	0.27	0.13	0.17	0.19	0.072111	0.24	0.15	0.29	0.226667	0.070946	0.77	0.57	0.53	0.623333	0.128582	0.78	0.64	0.53	0.65	0.1253
	AML12
	TGF-β1+shNC			mean	SD	TGF-β1+shcircABHD3			mean	SD	TGF-β1+shcircABHD3+shNC			mean	SD	TGF-β1+shcircABHD3+shYPEL3			mean	SD	TGF-β1+shcircABHD3+LiCI			mean	SD
α-SMA	0.35	0.48	0.3	0.376667	0.0929157	0.1	0.1	0.24	0.146667	0.080829	0.1	0.12	0.21	0.143333	0.0585947	0.4	0.43	0.31	0.38	0.06245	0.4	0.43	0.31	0.38	0.06245
COL1A1	0.65	0.71	0.52	0.626667	0.0971253	0.15	0.2	0.3	0.216667	0.0763763	0.27	0.28	0.16	0.236667	0.0665833	0.83	0.56	0.74	0.71	0.137477	0.83	0.56	0.74	0.71	0.137477
Snail	0.69	0.56	0.43	0.56	0.13	0.35	0.11	0.23	0.23	0.12	0.2	0.1	0.31	0.203333	0.10504	0.69	0.6	0.51	0.6	0.09	0.69	0.6	0.51	0.6	0.09
E-cadherin	0.38	0.24	0.15	0.256667	0.115902	0.79	0.65	0.53	0.656667	0.130128	0.79	0.63	0.54	0.653333	0.126623	0.22	0.1	0.3	0.206667	0.100664	0.22	0.1	0.3	0.206667	0.100664
N-cadherin	0.97	0.61	0.75	0.776667	0.181475	0.23	0.11	0.26	0.2	0.0793725	0.21	0.13	0.29	0.21	0.08	0.85	0.72	0.61	0.726667	0.120139	0.85	0.72	0.61	0.726667	0.120139
Vimentin	0.5	0.38	0.42	0.433333	0.061101	0.08	0.11	0.24	0.143333	0.085049	0.09	0.1	0.22	0.136667	0.0723418	0.6	0.36	0.48	0.48	0.12	0.6	0.36	0.48	0.48	0.12
E
	TGF-β1+shNC			mean	SD	TGF-β1+shcircABHD3			mean	SD	TGF-β1+shcircABHD3+shNC			mean	SD	TGF-β1+shcircABHD3+shYPEL3			mean	SD	TGF-β1+shcircABHD3+LiCI			mean	SD
THLE-2	1	1.15	0.86	1.00333	0.145029	0.48	0.41	0.56	0.483333	0.0750555	0.47	0.58	0.39	0.48	0.0953939	0.9	0.82	0.98	0.9	0.08	0.89	0.99	0.92	0.933333	0.051316
AML12	1	1.13	0.91	1.01333	0.110604	0.6	0.65	0.52	0.59	0.0655744	0.62	0.49	0.68	0.596667	0.0971253	0.85	0.92	0.99	0.92	0.07	0.95	0.86	1.08	0.963333	0.110604
F
	TGF-β1+shNC			mean	SD	TGF-β1+shcircABHD3			mean	SD	TGF-β1+shcircABHD3+shNC			mean	SD	TGF-β1+shcircABHD3+shYPEL3			mean	SD	TGF-β1+shcircABHD3+LiCI			mean	SD
THLE-2	1	1.15	0.89	1.01333	0.130512	0.3	0.22	0.38	0.3	0.08	0.26	0.39	0.21	0.286667	0.0929157	0.81	0.76	0.89	0.82	0.0655744	0.71	0.79	0.88	0.793333	0.085049
AML12	1	1.13	0.89	1.00667	0.120139	0.61	0.54	0.68	0.61	0.07	0.63	0.69	0.52	0.613333	0.0862168	0.89	0.82	0.99	0.9	0.08544	0.83	0.93	1.09	0.95	0.131149
G
	TGF-β1+shNC			mean	SD	TGF-β1+shcircABHD3			mean	SD	TGF-β1+shcircABHD3+shNC			mean	SD	TGF-β1+shcircABHD3+shYPEL3			mean	SD	TGF-β1+shcircABHD3+LiCI			mean	SD
THLE-2	1	1.36	0.7	1.02	0.330454	4.78	4.69	3.88	4.45	0.495681	5.02	4.26	4.39	4.55667	0.406489	1.41	1.26	1.08	1.25	0.165227	1.88	1.63	1.37	1.62667	0.255016
AML12	1	1.28	0.81	1.03	0.236432	3.52	3.22	2.89	3.21	0.315119	2.96	3.85	3.16	3.32333	0.46694	1.16	0.85	0.96	0.99	0.157162	1.26	1.18	0.76	1.06667	0.268576
H
	THLE-2
	TGF-β1+shNC			mean	SD	TGF-β1+shcircABHD3			mean	SD	TGF-β1+shcircABHD3+shNC			mean	SD	TGF-β1+shcircABHD3+shYPEL3			mean	SD	TGF-β1+shcircABHD3+LiCI			mean	SD
Drp1	1	1.16	0.89	1.01667	0.135769	0.41	0.59	0.52	0.506667	0.0907377	0.48	0.32	0.56	0.453333	0.122202	0.82	0.91	0.89	0.873333	0.0472582	0.96	0.79	0.82	0.856667	0.0907377
Fis1	1	1.13	0.86	0.996667	0.135031	0.48	0.38	0.33	0.396667	0.0763763	0.42	0.31	0.49	0.406667	0.0907377	1.25	1.13	0.86	1.08	0.19975	0.91	1.15	0.9	0.986667	0.141539
OPA1	1	1.16	0.82	0.993333	0.170098	2.63	2.99	2.23	2.61667	0.380175	2.45	3.01	2.94	2.8	0.305123	1.26	1.33	1.01	1.2	0.168226	1.36	1.12	1.28	1.25333	0.122202
Mfn1	1	1.22	0.79	1.00333	0.215019	3.52	3.26	2.56	3.11333	0.496521	2.61	3.41	2.99	3.00333	0.400167	1.26	1.55	1.64	1.48333	0.198578	1.35	1.68	1.78	1.60333	0.225019
	AML12
	TGF-β1+shNC			mean	SD	TGF-β1+shcircABHD3			mean	SD	TGF-β1+shcircABHD3+shNC			mean	SD	TGF-β1+shcircABHD3+shYPEL3			mean	SD	TGF-β1+shcircABHD3+LiCI			mean	SD
Drp1	1	1.19	0.86	1.01667	0.16563	0.55	0.5	0.36	0.47	0.0984886	0.58	0.38	0.31	0.423333	0.140119	0.78	0.88	0.96	0.873333	0.090185	0.89	0.82	0.91	0.873333	0.0472582
Fis1	1	1.17	0.85	1.00667	0.160104	0.48	0.32	0.26	0.353333	0.113725	0.52	0.33	0.28	0.376667	0.126623	0.86	0.78	0.96	0.866667	0.090185	0.86	0.81	0.99	0.886667	0.0929157
OPA1	1	1.22	0.75	0.99	0.23516	3.01	3.88	3.56	3.48333	0.440038	3.96	2.88	3.26	3.36667	0.547844	1.77	1.25	1.63	1.55	0.269072	2.03	1.52	1.79	1.78	0.255147
Mfn1	1	1.29	0.72	1.00333	0.285015	3.66	3.12	2.89	3.22333	0.395264	3.74	3.42	2.62	3.26	0.576888	1.01	1.52	1.32	1.28333	0.25697	0.96	1.3	1.45	1.23667	0.251064

## Sheet: Figure 8
A
	Vehicle	CCl4	CCl4+circABHD3-KO	CCl4+circABHD3-KO+shNC	CCl4+circABHD3-KO+shYPEL3
	15.52	36.23	18.46	23.26	39.52
	10.36	42.22	21.12	25.41	35.26
	6.33	41.12	28.46	28.55	45.52
	8.13	56.52	20.12	20.12	48.41
	11.02	50.01	25.63	19.46	40.01
	12.25	38.55	16.25	20.41	40.85
mean	10.6017	44.1083	21.6733	22.8683	41.595
SD	3.20926	7.67253	4.56445	3.58073	4.67664
B
	Vehicle	CCl4	CCl4+circABHD3-KO	CCl4+circABHD3-KO+shNC	CCl4+circABHD3-KO+shYPEL3
	47.43	198.7	67.25	71.02	144.87
	37.95	167.52	80.25	51.02	171.12
	63.88	231.59	42.26	96.55	121.46
	25.26	255.1	36.22	41.16	118.63
	70.02	151.23	91.42	86.33	179.46
	52.26	185.56	60.01	58.45	135.62
mean	49.4667	198.283	62.9017	67.4217	145.193
SD	16.4969	39.1406	21.3519	21.2514	25.326
C
	Vehicle	CCl4	CCl4+circABHD3-KO	CCl4+circABHD3-KO+shNC	CCl4+circABHD3-KO+shYPEL3
	106.38	389.63	139	142.26	259.29
	70.26	332.48	166.36	105.62	285.41
	138.96	431.26	171.12	194.95	201.85
	112.03	426.13	102.23	121.01	221.23
	96.36	368.52	96.85	164.42	302.12
	92.12	374.42	125.52	138.42	245.91
mean	102.685	387.073	133.513	144.447	252.635
SD	22.8904	37.3341	31.3369	31.7723	37.889
D
	Vehicle	CCl4	CCl4+circABHD3-KO	CCl4+circABHD3-KO+shNC	CCl4+circABHD3-KO+shYPEL3
	0.5	1.68	0.69	0.73	1.46
	0.56	1.41	0.82	0.45	1.64
	0.69	1.98	0.46	0.86	1.79
	0.41	1.56	0.4	0.61	1.22
	0.44	1.89	0.8	0.9	1.12
	0.48	1.59	0.52	0.56	1.38
mean	0.513333	1.685	0.615	0.685	1.435
SD	0.100731	0.214173	0.179527	0.176267	0.251853
E
	Vehicle						mean	SD	CCl4						mean	SD	CCl4+circABHD3-KO						mean	SD	CCl4+circABHD3-KO+shNC						mean	SD	CCl4+circABHD3-KO+shYPEL3						mean	SD
YPEL3	0.74	0.85	0.71	0.65	0.69	0.76	0.733333	0.0688961	0.31	0.21	0.42	0.39	0.25	0.28	0.31	0.0812404	0.77	0.62	0.65	0.91	0.89	0.75	0.765	0.11929	0.66	0.75	0.81	0.61	0.56	0.63	0.67	0.0931665	0.18	0.09	0.15	0.29	0.22	0.15	0.18	0.0687023
GSK-3β	0.64	0.78	0.52	0.49	0.76	0.58	0.628333	0.121395	0.32	0.21	0.25	0.46	0.38	0.29	0.318333	0.0906458	0.62	0.69	0.75	0.52	0.49	0.6	0.611667	0.0986745	0.69	0.51	0.74	0.88	0.65	0.65	0.686667	0.121765	0.38	0.45	0.31	0.28	0.49	0.4	0.385	0.0801873
P-β-catenin	1.16	1.05	1.26	0.95	0.83	0.95	1.03333	0.156801	0.52	0.58	0.48	0.42	0.66	0.49	0.525	0.0843208	1.09	0.91	0.85	1.01	1.16	0.95	0.995	0.115542	0.9	0.81	1.08	0.76	0.98	0.85	0.896667	0.117417	0.16	0.06	0.08	0.31	0.23	0.17	0.168333	0.0932559
β-catenin	0.86	0.78	0.91	0.64	0.75	0.87	0.801667	0.0990791	1.15	1.26	1.05	0.91	0.95	1.03	1.05833	0.12937	0.78	0.85	0.71	0.6	0.96	0.72	0.77	0.124579	0.71	0.76	0.61	0.65	0.89	0.78	0.733333	0.100133	1.17	0.99	1.09	1.21	0.91	1.16	1.08833	0.11669
α-SMA	0.42	0.49	0.52	0.34	0.32	0.41	0.416667	0.0791623	0.65	0.52	0.61	0.78	0.75	0.68	0.665	0.0948156	0.25	0.36	0.34	0.21	0.19	0.23	0.263333	0.0703325	0.37	0.21	0.25	0.36	0.42	0.4	0.335	0.0850294	0.82	0.96	0.7	0.75	0.89	0.85	0.828333	0.0941099
COL1A1	0.65	0.78	0.61	0.52	0.58	0.66	0.633333	0.0880152	0.93	0.8	0.85	1.09	0.98	0.96	0.935	0.102127	0.58	0.65	0.5	0.46	0.69	0.56	0.573333	0.0871015	0.6	0.45	0.5	0.54	0.68	0.63	0.566667	0.0857127	0.76	0.88	0.96	0.71	0.67	0.78	0.793333	0.108382
F
	Vehicle	CCl4	CCl4+circABHD3-KO	CCl4+circABHD3-KO+shNC	CCl4+circABHD3-KO+shYPEL3
	15.63	56.63	18.44	25.63	56.85
	20.02	61.12	20.01	30.01	48.56
	22.56	50.01	15.15	21.15	51.12
	21.12	66.56	13.52	18.55	60.01
	14.55	48.56	26.33	33.27	65.52
	16.36	58.42	20.44	23.26	58.46
mean	18.3733	56.8833	18.9817	25.3117	56.7533
SD	3.28576	6.79019	4.51635	5.52738	6.1522

## Sheet: Figure 9
A
	Vehicle						mean	SD	CCl4						mean	SD	CCl4+circABHD3-KO						mean	SD	CCl4+circABHD3-KO+shNC						mean	SD	CCl4+circABHD3-KO+shYPEL3						mean	SD
Snail	0.35	0.46	0.41	0.28	0.24	0.32	0.343333	0.0816497	0.98	0.92	0.85	1.08	0.91	0.96	0.95	0.0779744	0.64	0.68	0.62	0.51	0.71	0.66	0.636667	0.0694742	0.54	0.45	0.62	0.52	0.68	0.52	0.555	0.0819146	0.95	0.81	1.07	0.89	0.99	0.98	0.948333	0.0895358
E-cadherin	1.17	1.08	0.98	0.92	1.26	1.02	1.07167	0.125923	0.58	0.46	0.51	0.61	0.65	0.6	0.568333	0.0702614	1.27	0.99	1.15	1.28	1.03	1.12	1.14	0.119666	1.19	0.91	0.95	1.01	1.29	1.09	1.07333	0.146105	0.47	0.56	0.58	0.39	0.34	0.43	0.461667	0.0945339
N-cadherin	0.38	0.48	0.31	0.42	0.29	0.36	0.373333	0.0703325	1.19	0.91	1.12	1.25	0.96	1.05	1.08	0.131757	0.36	0.45	0.48	0.31	0.26	0.4	0.376667	0.0835863	0.26	0.32	0.12	0.16	0.42	0.25	0.255	0.108397	1.13	0.99	1.02	1.28	0.86	1.08	1.06	0.141563
Vimentin	0.87	0.96	0.98	0.81	0.78	0.85	0.875	0.0801873	1.3	1.26	1.38	1.02	1.14	1.2	1.21667	0.126754	0.83	0.76	0.66	0.62	0.61	0.7	0.696667	0.085479	0.68	0.52	0.54	0.62	0.75	0.66	0.628333	0.0872735	1.31	0.99	1.26	1.14	0.86	1.16	1.12	0.168642
B
	Vehicle						mean	SD	CCl4						mean	SD	CCl4+circABHD3-KO						mean	SD	CCl4+circABHD3-KO+shNC						mean	SD	CCl4+circABHD3-KO+shYPEL3						mean	SD
N-cadherin	2.36	12.02	10.85	9.66	6.26	8.66	8.30167	3.51469	56.59	60.12	48.34	42.16	58.55	52.26	53.0033	6.8433	13.14	28.53	20.22	23.36	18.52	24.26	21.3383	5.30565	24.12	28.55	35.52	30.02	26.33	10.74	25.88	8.36323	65.52	60.02	52.22	48.52	46.36	40.12	52.1267	9.29642
E-cadherin	14.52	15.52	9.63	16.23	10.22	12.15	13.045	2.78888	3.26	4.11	1.09	0.36	5.56	3.36	2.95667	1.92818	31.2	26.52	38.52	22.62	18.55	24.56	26.995	7.03024	14.45	28.55	20.02	13.26	18.55	16.95	18.63	5.46766	5.63	6.88	10.23	12.63	8.01	4.15	7.92167	3.10054
C
	Vehicle	CCl4	CCl4+circABHD3-KO	CCl4+circABHD3-KO+shNC	CCl4+circABHD3-KO+shYPEL3
	11.1588	29.6665	9.68562	9.57801	21.8496
	13.52	25.55	11.02	7.41	24.62
	8.99	34.45	7.85	11.56	18.11
	12.02	24.12	13.22	6.12	26.52
	7.26	35.52	8.01	12.88	17.12
	10.12	26.85	10.45	8.91	20.45
mean	10.5115	29.3594	10.0393	9.40967	21.4449
SD	2.22648	4.73754	2.01412	2.52054	3.65562
D
	Vehicle						mean	SD	CCl4						mean	SD	CCl4+circABHD3-KO						mean	SD	CCl4+circABHD3-KO+shNC						mean	SD	CCl4+circABHD3-KO+shYPEL3						mean	SD
Drp1	1	1.19	1.26	0.85	0.82	0.9	1.00333	0.183594	3.91	3.56	4.01	4.8	4.56	3.66	4.08333	0.495849	1.85	1.66	2.03	1.56	1.41	1.68	1.69833	0.217754	1.61	1.52	2.31	2.03	1.96	1.58	1.835	0.314372	2.26	2.99	3.26	3.52	3.45	2.58	3.01	0.502792
Fis1	1	1.36	0.62	0.75	1.28	1.05	1.01	0.288721	1.96	2.01	2.26	2.85	2.66	2.36	2.35	0.352704	1.03	1.33	1.08	0.96	1.26	1.06	1.12	0.143248	0.86	1.06	1.17	1.52	1.35	1.25	1.20167	0.229558	1.96	2.36	2.85	2.46	2.91	2.25	2.465	0.362919
OPA1	1	1.26	1.01	0.74	0.91	0.93	0.975	0.170029	0.95	1.26	1.01	0.85	0.76	0.97	0.966667	0.17002	1.09	0.76	0.81	0.82	0.99	0.92	0.898333	0.125446	1.13	0.88	0.82	0.76	0.99	0.94	0.92	0.131605	0.96	0.74	0.82	0.71	0.93	0.89	0.841667	0.102258
Mfn1	1	1.26	0.8	0.76	1.16	0.91	0.981667	0.198436	0.21	0.28	0.31	0.44	0.52	0.26	0.336667	0.118434	0.78	0.86	0.65	0.8	0.89	0.82	0.8	0.083666	0.96	0.74	0.71	0.65	0.83	0.78	0.778333	0.107966	0.37	0.36	0.52	0.41	0.63	0.4	0.448333	0.10572
E
	length							density
	Vehicle	CCl4	CCl4+circABHD3-KO	CCl4+circABHD3-KO+shNC	CCl4+circABHD3-KO+shYPEL3			Vehicle	CCl4	CCl4+circABHD3-KO	CCl4+circABHD3-KO+shNC	CCl4+circABHD3-KO+shYPEL3
	0.95	0.65	0.95	0.98	0.52			1	2.63	1.06	1.52	2.96
	1.12	0.52	0.99	1.05	0.7			1.15	3.56	1.18	1.88	3.65
	1.15	0.58	1.08	1.11	0.57			0.86	4.85	1.28	1.63	4.48
	1.02	0.51	1.02	0.86	0.68			0.82	4.88	1.66	2.36	4.22
	1.16	0.66	0.89	0.92	0.65			0.99	5.02	2.23	2.01	4.85
	0.99	0.61	0.82	0.95	0.66			1.21	2.22	2.07	1.29	3.01
mean	1.065	0.588333	0.958333	0.978333	0.63		mean	1.005	3.86	1.58	1.78167	3.86167
SD	0.0896103	0.063692	0.0932559	0.0902035	0.069857		SD	0.153981	1.23763	0.487729	0.381964	0.783669

## Sheet: Supplementary Figure 1
A
	Control			mean	SD	TGF-β1			mean	SD
THLE-2	1	1.15	0.86	1.00333	0.145029	1.18	0.91	0.99	1.02667	0.138684
AML12	1	1.16	0.86	1.00667	0.150111	0.81	1.13	0.99	0.976667	0.160416
B
	Vehicle	CCl4
	1	1.21
	1.19	0.81
	0.82	0.86
	1.16	0.93
	0.91	0.89
	0.92	1.15
mean	1	0.975
SD	0.147377	0.164651

[truncated: 3 more sheets: Supplementary Figure 2, Supplementary Figure 3, Supplementary Figure 4]
